# Supplementary material for: Resveratrol, EGCG and Vitamins Modulate Activated T Lymphocytes
Source: Molecules. 2021 Sep 15;26(18):5600. doi: 10.3390/molecules26185600 (PMC8470394; doi:10.3390/molecules26185600)
Supplement: Supplementary file 1 [file molecules-26-05600-s001.zip]

Archive with 1 entries (1 files):
- molecules-1323271-supplementary.pdf
